# Supplementary material for: Pheromone independent unisexual development in Cryptococcus neoformans
Source: PLoS Genet. 2017 May 3;13(5):e1006772. doi: 10.1371/journal.pgen.1006772 (PMC5435349; doi:10.1371/journal.pgen.1006772)
Supplement: S3 Table — (XLSX) [file pgen.1006772.s012.xlsx]

## Sheet: Sheet1
Supplemental Table 3: Genetic loci of the insertional sites
Chromosome #	XL280 (Gene ID)	H99 (Gene ID)	JEC21 (Gene ID)	Product description
1	CNXL_002690	CNAG_07114	CNA02690	V-type proton ATPase proteolipid subunit 2
1	CNXL_002720	CNAG_00284	N/A	efflux protein EncT, efflux protein EncT, variant
1	CNXL_004080	CNAG_00408	CNA03970	serine/threonine-protein phosphatase catalytic subunit
1	CNXL_004680	CNAG_00473	CNA04550	oligosaccharyltransferase complex subunit epsilon
1	CNXL_004690	CNAG_00474	CNA04560	hypothetical protein
1	CNXL_006290	CNAG_00624	CNA06040	hypothetical protein
1	CNXL_007250	CNAG_00715	N/A	hypothetical protein
2	CNXL_008720	CNAG_06877	N/A	hypothetical protein
2	CNXL_010270	CNAG_03644	CNB01440	hypothetical protein
2	CNXL_011610	CNAG_03772	CNB02680	high-affinity glucose transporter
2	CNXL_014100	CNAG_04027	CNB05100	hypothetical protein
2	CNXL_014550	CNAG_04073	CNB05560	hypothetical protein
3	CNXL_015600	CNAG_03012	CNC00730	quorum sensing-like molecule
3	CNXL_017280	CNAG_01729	CNC02340	ATP-dependent RNA helicase DHX37/DHR1
3	CNXL_017360	CNAG_01736	N/A	DASH complex subunit DAD4
3	CNXL_017370	CNAG_01737	CNC02410	methylsterol monooxygenase
3	CNXL_019140	CNAG_02773	CNC03940	exosome complex exonuclease RRP6
3	CNXL_019150	CNAG_02775	CNC03950	hypothetical protein
3	CNXL_019210	CNAG_02783	CNC04010	hypothetical protein
3	CNXL_019740	CNAG_07517	CNC04530	hypothetical protein
3	CNXL_019750	CNAG_02838	CNC04540	small subunit ribosomal protein S17
3	CNXL_019780	CNAG_02841	CNC04570	cytochrome P450 monooxygenase pc-2, cytochrome P450 monooxygenase pc-2, variant
3	CNXL_021550	CNAG_01555	N/A	hypothetical protein
3	CNXL_021560	CNAG_01554	CNC06300	sorting nexin-4
3	CNXL_021810	CNAG_01529	CNC06530	solute carrier family 25 (mitochondrial phosphate transporter), member 23/24/25/41
4	CNXL_022560	N/A	N/A
4	CNXL_022810	CNAG_00888	CND00260	calcineurin subunit B
4	CNXL_022810	CNAG_00888	CND00260	calcineurin subunit B
4	CNXL_023270	CNAG_00938	CND00780	hypothetical protein
4	CNXL_024340	CNAG_01060	CND01910	hypothetical protein, hypothetical protein, variant
4	CNXL_026510	CNAG_01279	CND04010	ubiquitin-conjugating enzyme E2 S, ubiquitin-conjugating enzyme E2 S, variant
5	CNXL_029000	N/A	N/A
5	CNXL_029040	CNAG_02552|CNAG_02553	CNE00130|CNE00140	short-chain dehydrogenase
5	CNXL_031240	CNAG_07988	CNE02180	telomerase reverse transcriptase
5	CNXL_031740	CNAG_02281	CNE02650	hypothetical protein, hypothetical protein, variant 1, hypothetical protein, variant 2
5	CNXL_031750	CNAG_02280	CNE02660	hypothetical protein
5	CNXL_034280	CNAG_02028	CNE05060	CMGC/SRPK protein kinase
5	CNXL_034430	N/A	N/A
6	CNXL_034740	CNAG_05965	CNF00170	hypothetical protein
6	CNXL_035610	CNAG_05874	CNF00980	hypothetical protein
7	CNXL_039600	N/A	N/A
7	CNXL_040800	CNAG_03480	CNG01130	hypothetical protein
6	CNXL_040810	CNAG_03479	CNG01140	hypothetical protein
7	CNXL_040820	CNAG_03476	CNG01150	spermidine synthase
7	CNXL_041540	CNAG_03401	CNG01820	hypothetical protein
7	CNXL_041550	CNAG_03400	CNG01830	oxidoreductase
7	CNXL_042090	CNAG_03346	N/A	hypothetical protein
7	CNXL_044790	N/A	CNG04710	hypothetical protein
8	CNXL_044960	CNAG_04539	CNI00150	mitochondrial protein required for respiration
8	CNXL_045350	CNAG_04500	CNI00570	hypothetical protein
8	CNXL_045800	CNAG_04455	CNI01020	peroxisomal membrane protein 4
8	CNXL_048630	CNAG_04236	CNI03770	pyridoxal phosphate phosphatase phospho2
8	CNXL_048640	CNAG_04237	CNI03780	hypothetical protein
8	CNXL_048700	CNAG_04243	CNI03840	guanine nucleotide exchange factor (GEF)
9	CNXL_049990	N/A	CNL06260
9	CNXL_050000	CNAG_04989	CNL06250	protein FRG1
9	CNXL_051420	CNAG_05130	CNL04910	hypothetical protein
9	CNXL_051430	CNAG_05131	CNL04900	hypothetical protein
9	CNXL_051910	CNAG_05179	CNL04470	ubiquinol-cytochrome c reductase core subunit 2
9	CNXL_051920	CNAG_05180	CNL04460	hypothetical protein
9	CNXL_052740	CNAG_05264	CNH03660|CNL03660	alpha-amylase AmyA, alpha-amylase AmyA, variant
9	CNXL_052770	CNAG_05267	CNH03630	NADH dehydrogenase (ubiquinone) Fe-S protein 5
10	CNXL_053370	N/A	N/A
10	CNXL_054510	CNAG_04676	CNJ01080	6-phosphofructokinase
10	CNXL_054740	CNAG_04699	CNJ01290	microfibrillar-associated protein 1
10	CNXL_054750	CNAG_04700	CNJ01300	hypothetical protein
10	CNXL_055800	CNAG_04801	CNJ02280	hypothetical protein
10	CNXL_056170	CNAG_04836	CNJ02610	nuclear protein
10	CNXL_056820	CNAG_04891	CNJ03160	hypothetical protein
11	CNXL_057230	CNAG_06924	CNK00060	beta-fructofuranosidase
11	CNXL_058410	CNAG_07548	CNK01220	cytoplasmic protein
11	CNXL_058570	CNAG_07533	CNK01380	hypothetical protein
11	CNXL_060490	CNAG_01991	CNK03240	cytochrome c oxidase subunit 4
11	CNXL_060650	CNAG_02007	CNK03420	cytochrome c oxidase subunit 4
12	CNXL_062200	CNAG_05520	CNH01720	hypothetical protein
13	CNXL_065760	CNAG_06157	CNM01590	hypothetical protein
13	CNXL_065940	CNAG_06172|CNAG_06173	CNM01730|CNM01740	transketolase
13	CNXL_066220	CNAG_06203	CNM02020	Mat2, hypothetical protein
13	CNXL_066760	CNAG_07009	CNM02560	hypothetical protein, hypothetical protein, variant 1, hypothetical protein, variant 2, hypothetical protein, variant 3
14	CNXL_066940	CNAG_06276	CNN00100	hypothetical protein
14	CNXL_068260	CNAG_06400	CNN01260	plasma-membrane proton-efflux P-type ATPase
14	CNXL_068720	CNAG_06446	CNN01710	mitochondrial splicing suppressor
14	CNXL_069460	CNAG_06508	CNN02320	1,3-beta-glucan synthase component FKS1
14	CNXL_069640	N/A	CNE00100|CNN02460	retrotransposable element slacs 132 kda protein (orf2), putative
1	CNXL_101190	N/A	N/A
4	CNXL_103540	N/A	N/A
6	CNXL_105500	N/A	N/A
6	CNXL_105640	N/A	N/A
7	CNXL_107240	N/A	N/A
10	CNXL_109310	N/A	N/A
10	CNXL_109340	N/A	N/A
14	CNXL_111850	N/A	N/A
