# Supplementary material for: Pheromone independent unisexual development in Cryptococcus neoformans
Source: PLoS Genet. 2017 May 3;13(5):e1006772. doi: 10.1371/journal.pgen.1006772 (PMC5435349; doi:10.1371/journal.pgen.1006772)
Supplement: S4 Table — (XLSX) [file pgen.1006772.s013.xlsx]

## Sheet: Sheet1
Supplemental Table 4. Genes upregulated more than 2 fold in mat2 deletion mutant on V8 + copper
	Gene ID	Fold Change
	CNH01140	123.089
	CND03920	88.7942
	CNH02920	45.4895
	CNA06340	41.7304
	CND06350	36.288
	CNC06180	34.1493
	CNN00760	31.287
	CNM01700	31.18
	CNK01890	30.8845
	CNB03470	27.2051
	CNJ00730	26.5607
	CNC00760	25.7542
	CND05130	25.0635
	CNC01790	23.5486
	CNE00780	20.7783
	CNH02380	19.788
	CNI04240	16.0267
	CNG02600	15.2792
	CNG02390	14.7457
	CNA07720	14.5806
	CNL06520	14.0666
	CNA02900	13.8432
	CNK02130	13.7258
	CNC03350	13.2062
	CNB03200	13.1518
	CNK01620	12.8341
	CNI02240	12.5537
	CNB04110	12.4328
	CNF01390	12.2493
	CNK02750	11.9156
	CND00720	11.542
	CNC02180	10.9415
	CNB04030	10.9339
	CNG01100	10.8104
	CNI02360	9.78119
	CNK00360	9.74953
	CNF02580	9.70551
	CNE03150	9.54822
	CNA07540	9.48181
	CNA07790	9.04934
	CNL05850	8.84079
	CNC00410	8.73078
	CNJ03420	8.65446
	CNA06420	8.61105
	CNG01480	8.60242
	CNG03500	8.4736
	CNL06730	8.43722
	CNE03210	8.38071
	CNF01260	8.26196
	CNC02370	8.23164
	CNE03210	7.9906
	CNC00460	7.96677
	CNJ03020	7.91096
	CNC02120	7.58157
	CNK03140	7.34213
	CNH00180	7.24931
	CND03600	7.04732
	CNA05960	6.92687
	CNE03240	6.89016
	CNG03990	6.75558
	CNK00730	6.52414
	CNN02120	6.50889
	CNC01140	6.48958
	CNG04540	6.48653
	CNN01790	6.37534
	CNG02310	6.27658
	CNG03870	6.2459
	CNB00690	6.24453
	CNK03150	6.17405
	CNF03630	6.15714
	CNN00660	6.15544
	CNI00050	6.12325
	CNC04870	6.11833
	CNF01020	6.09488
	CNM02430	6.06179
	CNI01460	6.04463
	CNN01680	6.04332
	CNB04020	6.01228
	CNE03480	6.00861
	CNA07500	5.93089
	CNA02520	5.91194
	CNI00930	5.87738
	CND02540	5.86925
	CNH00920	5.86482
	CND00550	5.78816
	CNB05480	5.77261
	CNJ01730	5.72457
	CNI00560	5.72146
	CNE00510	5.66464
	CNN01090	5.64641
	CNE00720	5.62619
	CNC06750	5.59086
	CNF04270	5.56938
	CNG02000	5.52779
	CNF01000	5.51625
	CNH01640	5.51315
	CNJ00130	5.50939
	CND03450	5.49135
	CNA04110	5.49083
	CNJ00720	5.47654
	CNB03790	5.45308
	CNJ03400	5.43868
	CNI04230	5.42982
	CNJ01820	5.42296
	CNM02070	5.4208
	CNH01080	5.29782
	CNB04960	5.27616
	CND04760	5.23615
	CNF03930	5.19837
	CND03490	5.19574
	CNK03440	5.19078
	CNB01920	5.17497
	CNN00870	5.1429
	CNJ03290	5.14021
	CNE01410	5.12375
	CNA07580	5.10856
	CNC06120	5.10574
	CNF02490	5.0825
	CNK01850	5.08144
	CNI03310	5.06764
	CNB04310	5.03356
	CNC03090	4.98794
	CNE03300	4.98673
	CNF01090	4.9648
	CNH03360	4.9567
	CNM00320	4.93782
	CNI03810	4.92786
	CNK02980	4.89576
	CND00760	4.8827
	CND00250	4.86441
	CNA06640	4.86236
	CNJ02750	4.85125
	CNG03950	4.83226
	CNE02090	4.83167
	CNF01320	4.80715
	CNL06570	4.78511
	CNL06610	4.78433
	CND03510	4.77183
	CNG04170	4.71975
	CNH02200	4.71197
	CNB05200	4.69873
	CND02970	4.68986
	CNC05880	4.68618
	CNH02370	4.66106
	CND02990	4.65972
	CNM01760	4.65944
	CNG03580	4.65731
	CNA06990	4.64967
	CNC06290	4.64442
	CNG00650	4.63464
	CNJ00740	4.61695
	CNJ01160	4.61608
	CNB05520	4.60977
	CNL04640	4.60854
	CNB03860	4.58794
	CNJ02680	4.57059
	CNC02490	4.5678
	CNM01520	4.55037
	CNB03230	4.54483
	CNA07370	4.53897
	CNI04260	4.53431
	CNH00080	4.52124
	CNE01970	4.51345
	CNG03920	4.50491
	CNB03980	4.49105
	CNB03870	4.49096
	CNC05810	4.4847
	CNE01550	4.47089
	CND03720	4.45841
	CNN00930	4.45645
	CNK01860	4.44851
	CNG01380	4.4479
	CNM00630	4.44716
	CNE03070	4.44538
	CNK01400	4.44514
	CNF03920	4.44501
	CNA07220	4.43835
	CNN02240	4.42682
	CNI03420	4.42576
	CNK02010	4.41964
	CNB05140	4.41808
	CNK02230	4.38408
	CNE02480	4.37646
	CNI03300	4.35708
	CNM02120	4.35481
	CNA04670	4.35376
	CNM01380	4.34363
	CNK00720	4.33248
	CNG03550	4.32945
	CNH03010	4.32115
	CNA06980	4.31394
	CNB03060	4.30987
	CNC05980	4.30033
	CNG01960	4.29372
	CNK00290	4.2902
	CNA00290	4.2846
	CNH03450	4.28275
	CND01660	4.27773
	CNC05200	4.27751
	CNK02810	4.27
	CND02880	4.26644
	CNB01090	4.26035
	CND05360	4.24995
	CNF01270	4.24164
	CNH00450	4.23636
	CNB00790	4.23455
	CNC02320	4.22981
	CNI04060	4.22726
	CNL04830	4.21589
	CNK02950	4.20048
	CNK01210	4.1966
	CNJ03390	4.19326
	CNI03560	4.19028
	CNC02040	4.17731
	CNE04380	4.16624
	CNA07330	4.16566
	CNG04050	4.15773
	CNF02220	4.15007
	CNB02070	4.13463
	CNF01180	4.13068
	CNE00530	4.12312
	CNA00260	4.12045
	CNM02420	4.11791
	CNM02290	4.11057
	CNI03410	4.10978
	CNM00850	4.1045
	CNH01290	4.10444
	CNG01010	4.09216
	CNM00080	4.08878
	CND00430	4.08424
	CNA03960	4.07023
	CNE01170	4.05756
	CND02120	4.05722
	CNE02740	4.05209
	CNE00890	4.04852
	CNG02670	4.04824
	CNA00110	4.03616
	CNH00440	4.0335
	CNJ00660	4.02384
	CNK00080	4.02275
	CNC02920	4.01936
	CNC01720	4.01452
	CNE03790	4.01335
	CNE01460	4.00876
	CNC06330	3.99157
	CNJ02440	3.98791
	CNA02000	3.97816
	CNA04860	3.97642
	CNC02700	3.96997
	CNA05940	3.9686
	CND00120	3.96649
	CNB02540	3.96491
	CNM02410	3.96068
	CNJ02900	3.95933
	CNC06800	3.95744
	CNI02380	3.94953
	CNG00950	3.94912
	CNA04390	3.94109
	CNE04300	3.93738
	CNI02310	3.93448
	CNI01780	3.92015
	CND02570	3.9098
	CNC00680	3.90666
	CNJ01300	3.89097
	CNH01200	3.8844
	CNB00810	3.87029
	CNB05230	3.8662
	CNM01930	3.85689
	CNM00690	3.85506
	CNC05940	3.84203
	CNE00460	3.82729
	CNA02890	3.82372
	CNH03770	3.81912
	CNL06270	3.81767
	CND04880	3.81441
	CNI02460	3.81092
	CNJ01090	3.81024
	CND00900	3.80363
	CNJ02460	3.79577
	CNK01290	3.78981
	CNH03500	3.78564
	CND02200	3.78339
	CNA02100	3.78054
	CNE00610	3.77248
	CNN02150	3.75075
	CNB05540	3.74869
	CND00650	3.73959
	CNA07400	3.73776
	CNG04210	3.72967
	CNE00380	3.72899
	CNB00700	3.72834
	CNE02010	3.72705
	CNH03840	3.71764
	CND04080	3.71576
	CNG02910	3.71158
	CNL04260	3.7075
	CND05560	3.69396
	CNB02190	3.67158
	CNI02700	3.66802
	CNL04310	3.62355
	CND05820	3.61436
	CNJ00170	3.61364
	CNA06910	3.6082
	CNE02340	3.60712
	CNJ02210	3.60289
	CNI00470	3.58819
	CNE01340	3.57344
	CNF01540	3.57277
	CNJ01170	3.57195
	CNA02740	3.561
	CNE03090	3.55746
	CNI02960	3.55253
	CNE00310	3.53243
	CNK01790	3.53013
	CNE04150	3.52621
	CNB03640	3.51972
	CNA00180	3.51087
	CND03750	3.50796
	CNH01360	3.49365
	CNJ02230	3.49184
	CNB03890	3.48854
	CNE00560	3.4875
	CNE01590	3.48266
	CNF03550	3.48107
	CNA00720	3.47458
	CNL06470	3.47283
	CNF02650	3.47283
	CNG01000	3.47244
	CNL04300	3.47239
	CNK00440	3.47187
	CNL06090	3.46565
	CNC03610	3.45568
	CNE03270	3.45112
	CNC04600	3.45054
	CNB00600	3.43466
	CNI01970	3.43006
	CNA03550	3.42478
	CNA05870	3.42435
	CND03360	3.42023
	CNL05580	3.41904
	CNC03600	3.41381
	CNA00350	3.41312
	CNB03920	3.41082
	CNG00060	3.4065
	CNG04190	3.40182
	CNF01080	3.39176
	CNJ03320	3.39122
	CNF00970	3.38567
	CNB01680	3.38472
	CNA00740	3.38454
	CNA06690	3.38444
	CNC01810	3.3811
	CND03100	3.37944
	CNA00520	3.37455
	CNH00300	3.37368
	CNK01280	3.37304
	CNB02610	3.37121
	CND00970	3.37013
	CND02870	3.36691
	CNM01120	3.36631
	CNN00410	3.36003
	CNJ02950	3.35824
	CNA02700	3.35432
	CNF03760	3.34951
	CNF02440	3.34715
	CNF00890	3.33491
	CNI01940	3.33376
	CNH01780	3.3227
	CNL06810	3.31806
	CNC04240	3.31722
	CNE02220	3.31676
	CNE00700	3.31347
	CNB03290	3.30375
	CNL06760	3.30243
	CNC06320	3.30022
	CNB05400	3.29554
	CNK02260	3.29351
	CNA04800	3.29265
	CNA01450	3.29132
	CNJ01000	3.28668
	CNC02870	3.28039
	CNA01910	3.27884
	CNA04540	3.27728
	CNC06310	3.26665
	CNA00710	3.25724
	CNK01600	3.25195
	CND04770	3.25107
	CND03270	3.24102
	CNA00910	3.23826
	CNC03400	3.2368
	CNA02450	3.2364
	CNJ02980	3.23216
	CNA01540	3.22865
	CNE05080	3.2243
	CNF04910	3.22309
	CND04910	3.22154
	CNN00360	3.21489
	CNC06240	3.21208
	CNJ00820	3.19624
	CNJ00930	3.19617
	CNB01970	3.19388
	CNA02130	3.19191
	CNG00170	3.1775
	CNC07040	3.16997
	CNF04290	3.16911
	CNK02930	3.16764
	CNE02700	3.15624
	CND06290	3.15286
	CND03860	3.15125
	CNH00340	3.146
	CNA07950	3.14468
	CNF02050	3.14014
	CNC02680	3.13733
	CNJ01830	3.13537
	CND01010	3.13334
	CNA04140	3.12765
	CNM00670	3.11997
	CNG04290	3.11321
	CNN00790	3.11131
	CNF00290	3.10726
	CNF00370	3.1011
	CNB05490	3.09894
	CNL05140	3.09893
	CNA01420	3.09857
	CNF00270	3.09854
	CNK01000	3.09618
	CNG01390	3.09467
	CND05320	3.09371
	CNB00270	3.08648
	CNC03880	3.07674
	CNG01990	3.07289
	CNA00160	3.07265
	CNG03340	3.07125
	CNA04350	3.07036
	CND05530	3.06874
	CND03210	3.06787
	CNG00720	3.06786
	CNJ01130	3.06629
	CNM02280	3.06501
	CNB01390	3.06197
	CNI04200	3.05953
	CNK01800	3.05701
	CNI01670	3.0522
	CND00630	3.05039
	CNK00670	3.04877
	CNE01700	3.04691
	CNC04530	3.04653
	CNN01930	3.0463
	CNJ00390	3.04357
	CNE03760	3.04198
	CND03380	3.03925
	CNL05880	3.03705
	CNA01230	3.03289
	CNE04680	3.03123
	CNJ00410	3.01091
	CNB01550	3.0089
	CNC04700	3.00741
	CNC05450	3.00427
	CNK00200	3.00321
	CNC01130	3.00205
	CNH02770	2.99654
	CNB00430	2.99442
	CNN00440	2.99124
	CND02560	2.98437
	CNF02130	2.976
	CNJ03160	2.97512
	CND04860	2.9722
	CND06080	2.96888
	CNC03040	2.96672
	CNC01600	2.96386
	CNF03640	2.959
	CNE04620	2.95715
	CNN01210	2.95137
	CNG04280	2.94382
	CNJ01610	2.94294
	CNM00920	2.94218
	CNN00950	2.93708
	CNH01130	2.9354
	CND02380	2.93265
	CNE00570	2.93048
	CNG01900	2.92795
	CNE04160	2.92786
	CNF03250	2.92537
	CNL06510	2.92532
	CNB00470	2.91893
	CNA06470	2.91743
	CNB00460	2.91564
	CNF02100	2.91559
	CNG00540	2.91393
	CND05490	2.91178
	CNH00410	2.90859
	CNJ01540	2.90525
	CNF03320	2.90333
	CNA00150	2.90209
	CNF03390	2.89926
	CNF00260	2.89789
	CNJ02920	2.89742
	CNJ01530	2.89069
	CNC04860	2.88588
	CNA07380	2.88445
	CNC06390	2.88381
	CNK00830	2.8831
	CNA03240	2.87963
	CNG03510	2.87694
	CNB04840	2.87259
	CNK01220	2.87146
	CNA00560	2.87001
	CNG02690	2.86838
	CNA01140	2.8666
	CNA07800	2.86548
	CNL05500	2.86424
	CNL05630	2.86377
	CNE04700	2.86361
	CNC02430	2.8605
	CND03400	2.84936
	CNA06740	2.84562
	CNA02330	2.83819
	CNN01280	2.83466
	CNM01280	2.83376
	CNH00690	2.83124
	CNF02610	2.83082
	CND04180	2.82962
	CND03030	2.8223
	CND01600	2.81462
	CNJ01930	2.81127
	CNN02140	2.80996
	CNA06320	2.80879
	CNF02670	2.80723
	CNA01470	2.80335
	CNC02170	2.80316
	CNA01760	2.80277
	CNL04980	2.79972
	CNK03290	2.79842
	CNC03710	2.79557
	CNF04190	2.79497
	CND06150	2.79145
	CNB00240	2.78421
	CNI02210	2.77871
	CNI00770	2.77722
	CNC06810	2.77582
	CNF03410	2.77463
	CNE01000	2.77427
	CNE04560	2.77365
	CNF01810	2.76221
	CNB04670	2.76076
	CNC06560	2.75783
	CNK01960	2.74567
	CNC02860	2.74538
	CNF02350	2.74211
	CNF04590	2.73206
	CNC02520	2.73087
	CNE02070	2.73049
	CNA04910	2.72336
	CNA02670	2.72243
	CNL05370	2.72095
	CNF01860	2.71666
	CNC04980	2.71605
	CNC00370	2.71039
	CNE00360	2.70593
	CNI03600	2.70539
	CNA06890	2.70305
	CNI03520	2.7027
	CNB04850	2.69847
	CNG02160	2.69807
	CNK02560	2.69418
	CNA06330	2.6924
	CNI03850	2.68735
	CND02610	2.6871
	CNC00180	2.68276
	CND05020	2.67826
	CNG02400	2.67295
	CND06060	2.67054
	CNH01700	2.66349
	CNF02520	2.6618
	CNA04000	2.65621
	CNB02160	2.65084
	CNC02210	2.64309
	CNH02280	2.63939
	CNC02380	2.63905
	CNK00970	2.63726
	CNB05040	2.6364
	CNF04700	2.635
	CNC01680	2.63351
	CNL04680	2.63251
	CNL06590	2.63098
	CNH03610	2.63041
	CNA05470	2.62996
	CNF04000	2.62953
	CND03480	2.62822
	CNE03900	2.62798
	CNA04150	2.62592
	CNA00820	2.62433
	CNM01530	2.62369
	CNH02880	2.61752
	CNA06460	2.61722
	CNM01470	2.61434
	CNM01290	2.61256
	CNG02170	2.60676
	CNK01730	2.60571
	CNC06490	2.60538
	CNB03430	2.60304
	CND03170	2.60241
	CND02950	2.60096
	CNK01530	2.59918
	CNA05570	2.59572
	CNB03390	2.59262
	CNF03800	2.59181
	CND04160	2.59015
	CNG03060	2.58897
	CNF04580	2.58879
	CNL05820	2.58856
	CND03610	2.58615
	CNJ01660	2.58434
	CNI01930	2.58214
	CNH03690	2.58198
	CNB03280	2.57962
	CND03190	2.578
	CNI04070	2.57762
	CNG02410	2.57743
	CNA07530	2.57646
	CNA03730	2.56907
	CNB04610	2.56725
	CNF03300	2.5668
	CNH03780	2.5641
	CNL06490	2.55866
	CNJ00620	2.55811
	CNF03480	2.55744
	CNL05710	2.55572
	CNC01730	2.55251
	CNH01610	2.54964
	CND00070	2.54812
	CNH01250	2.54797
	CNH01100	2.5478
	CNJ00520	2.54718
	CNJ00400	2.5447
	CNA07860	2.54461
	CND00580	2.54399
	CNB01720	2.53894
	CNL05180	2.5387
	CNJ02660	2.53773
	CNM02460	2.5368
	CNE01200	2.53612
	CNI01400	2.53601
	CNJ02890	2.53508
	CNE00390	2.53481
	CNI03670	2.53463
	CNE02710	2.53419
	CNH01060	2.53339
	CNF01720	2.53142
	CND05230	2.53124
	CNF03770	2.53117
	CNE04310	2.53112
	CNA03370	2.53009
	CNC01800	2.52758
	CNN00120	2.52285
	CNH00750	2.52259
	CNK00110	2.51926
	CNH02980	2.51907
	CNC04960	2.51847
	CNG01130	2.51612
	CNI03390	2.51611
	CNE02470	2.5139
	CND02890	2.51227
	CNH03460	2.5109
	CNC05750	2.51067
	CNJ00900	2.51021
	CNG00450	2.50985
	CND05180	2.50784
	CNM01550	2.50692
	CNE03750	2.50361
	CNE03440	2.50219
	CNG01030	2.49841
	CNJ01640	2.49668
	CNB02650	2.49337
	CNG01420	2.49278
	CNK02220	2.49262
	CND02680	2.48986
	CND04360	2.48479
	CNI00230	2.48297
	CNI04160	2.48286
	CNB04280	2.48195
	CNA06280	2.4817
	CNB00340	2.47896
	CNB00740	2.47728
	CNJ01630	2.47373
	CNC05160	2.47371
	CNB03520	2.47328
	CNH02820	2.47134
	CNB01010	2.47037
	CNG03030	2.46846
	CND04690	2.4663
	CNC00030	2.46406
	CNA02880	2.46374
	CND05100	2.46359
	CND04950	2.46192
	CNH01620	2.45709
	CNJ00760	2.45687
	CNC03210	2.45531
	CNK00800	2.45298
	CNE02410	2.45039
	CNN00520	2.45022
	CNE03700	2.44805
	CNA05930	2.44563
	CNA03090	2.44463
	CNI01440	2.44413
	CNG03620	2.44408
	CNC06340	2.44399
	CNI04290	2.44246
	CNF02760	2.43462
	CNE00520	2.4321
	CNJ01110	2.42899
	CNG03090	2.42868
	CNA07460	2.42685
	CNE00640	2.42503
	CNC04560	2.4241
	CNM01230	2.42228
	CNK02850	2.42196
	CNH03120	2.41847
	CNF04330	2.41736
	CNL04340	2.41661
	CNB02040	2.41452
	CNC06160	2.41323
	CNE03710	2.41307
	CNL03940	2.41195
	CNE02250	2.41121
	CNN02330	2.40971
	CNM00220	2.40924
	CNI00740	2.40859
	CNL04920	2.40595
	CNE01930	2.40548
	CNE03280	2.40224
	CNC05700	2.40111
	CNJ01460	2.39917
	CNB04320	2.39703
	CNA07210	2.39689
	CNA07470	2.39526
	CNF00390	2.39521
	CNL04450	2.39518
	CNH02020	2.39493
	CNB01120	2.39393
	CND00310	2.3921
	CNI03890	2.39001
	CNJ02450	2.38934
	CNM01790	2.38773
	CNH02670	2.38623
	CNK01080	2.38452
	CNK02770	2.38285
	CNE02510	2.38013
	CND04350	2.37495
	CNA01620	2.3745
	CNJ01980	2.374
	CNC03560	2.37356
	CNB04060	2.37184
	CND03390	2.36854
	CNG01980	2.36809
	CNL06310	2.36525
	CNC02050	2.36411
	CNH02580	2.36381
	CNL04670	2.36285
	CNM00590	2.36191
	CNL06740	2.3618
	CNJ00330	2.36165
	CNM01590	2.36044
	CNL05350	2.36043
	CNA03390	2.35747
	CND06070	2.35663
	CNE02290	2.35514
	CND01290	2.35375
	CNB05380	2.35168
	CNG02050	2.35095
	CNC04370	2.34979
	CNB02340	2.34896
	CNN00100	2.3474
	CND01930	2.34652
	CNJ01100	2.34622
	CNF00910	2.34523
	CNF00730	2.34138
	CNC01890	2.34127
	CNM00600	2.34104
	CNE00740	2.3391
	CNA02010	2.33825
	CND06120	2.33698
	CNJ03000	2.33691
	CNK02350	2.33619
	CNA02300	2.33445
	CNC03280	2.33413
	CNN01050	2.33223
	CNL06650	2.33062
	CNM01510	2.32747
	CNG04320	2.32645
	CNI00140	2.32562
	CNB01940	2.32325
	CNC02980	2.32264
	CNA08010	2.32112
	CND02280	2.31946
	CNH01170	2.31828
	CNB05560	2.31633
	CNC02880	2.31264
	CNI02830	2.31251
	CNB04920	2.30939
	CNL04070	2.30824
	CND00240	2.30785
	CNB04070	2.30778
	CNM01670	2.30635
	CNJ01380	2.30365
	CNJ01290	2.30164
	CND03930	2.30106
	CNI00960	2.2997
	CNC02420	2.29855
	CNC03570	2.29829
	CNC05860	2.29798
	CNH03200	2.29682
	CNE04870	2.29664
	CNH02070	2.29528
	CNF00300	2.29485
	CNE01960	2.29424
	CNK01390	2.29371
	CNE03020	2.29332
	CNB04780	2.29216
	CNE00320	2.29146
	CNJ01280	2.29092
	CND00130	2.28984
	CNE01900	2.28959
	CNE02460	2.28851
	CNK02840	2.28789
	CNC04150	2.2869
	CNC02710	2.28495
	CNI01310	2.28491
	CNC02240	2.28383
	CNC03390	2.28342
	CND05330	2.28312
	CNK01940	2.28216
	CNC03030	2.28011
	CNC02140	2.27682
	CNE04990	2.27499
	CNC05520	2.27448
	CNE03390	2.27238
	CNE04230	2.27185
	CNL06020	2.27148
	CNI03100	2.27089
	CNN01510	2.27042
	CNC03330	2.2703
	CNH01670	2.27003
	CNM00100	2.26817
	CNC06600	2.26481
	CNB05290	2.25888
	CNG03350	2.25392
	CND05120	2.25005
	CNJ03250	2.24981
	CND05080	2.2497
	CNF02590	2.2476
	CNH02650	2.24612
	CNA05650	2.24282
	CNJ02110	2.23913
	CNB04700	2.23223
	CNE03740	2.23083
	CNH02610	2.22936
	CNC05500	2.22709
	CNB01870	2.22646
	CNH01750	2.22426
	CNL06240	2.2237
	CNG03260	2.22303
	CNA01580	2.22291
	CNG02250	2.22034
	CNL05550	2.21888
	CNN01760	2.21711
	CNL04760	2.21681
	CNI04340	2.21645
	CNJ02000	2.21581
	CNJ01420	2.21337
	CND02420	2.21119
	CNC06960	2.20799
	CNC00830	2.20799
	CNB03070	2.20711
	CNI03320	2.20654
	CNL06390	2.20533
	CNA07520	2.20524
	CNE01130	2.205
	CNA01440	2.20459
	CND01990	2.20434
	CNE01690	2.20394
	CNJ01720	2.20364
	CNC02200	2.20355
	CND06300	2.20262
	CNA00970	2.20248
	CNA03580	2.20124
	CNA03040	2.2008
	CNI00150	2.19998
	CNL05810	2.19958
	CNB04740	2.19767
	CND03950	2.1961
	CNH00100	2.1933
	CNH02590	2.18931
	CNI00410	2.18679
	CNG02850	2.18546
	CNC02780	2.18492
	CND03140	2.18465
	CNI00210	2.18451
	CNC03550	2.18262
	CNC06450	2.18206
	CNE04550	2.18186
	CNI00670	2.18101
	CNK00260	2.18
	CNL05860	2.17904
	CNM01390	2.1785
	CNI02560	2.17569
	CNC07110	2.1747
	CNA06350	2.17254
	CNK02620	2.17189
	CNA01630	2.16992
	CNJ01070	2.16939
	CNE02690	2.16923
	CNB00730	2.1685
	CNC00100	2.16832
	CNF02420	2.16785
	CNJ03380	2.16609
	CNA04640	2.16364
	CNH02170	2.1629
	CNA00170	2.16078
	CNK02610	2.15935
	CNB01990	2.15895
	CNF04060	2.15874
	CNN01540	2.15818
	CNC00220	2.15774
	CNG04660	2.1573
	CNM01040	2.15567
	CNM02300	2.15047
	CNA03290	2.14874
	CNK02460	2.14778
	CNK01260	2.14759
	CNC03920	2.14468
	CND00770	2.14399
	CNG03930	2.14184
	CNE00480	2.14103
	CND04700	2.13985
	CNK00580	2.13958
	CNH02450	2.13935
	CNJ01910	2.13592
	CNA00790	2.13556
	CNG01440	2.13514
	CNA03560	2.13197
	CNA05020	2.13185
	CNE01010	2.13182
	CNN01360	2.13171
	CNH02500	2.12913
	CNB01370	2.129
	CNA06960	2.12869
	CNF02680	2.12687
	CNK01330	2.12622
	CNF04050	2.12615
	CNK01780	2.12549
	CNH02270	2.12515
	CNG02800	2.12468
	CNK00330	2.12426
	CNB01820	2.12423
	CND04530	2.12198
	CND05160	2.12123
	CNG04430	2.11932
	CNH00090	2.1176
	CNF04170	2.11588
	CNF00230	2.11542
	CNA03470	2.11501
	CNB04170	2.11265
	CNG04380	2.11155
	CNC00640	2.11104
	CNE00370	2.10955
	CNA07820	2.1093
	CNH01950	2.10623
	CNE03340	2.10586
	CNF03880	2.10294
	CNG04460	2.1028
	CNE03190	2.10248
	CND01540	2.09969
	CNA04770	2.09896
	CNB02730	2.09865
	CNN00210	2.09861
	CNC03820	2.09774
	CNB00480	2.09708
	CNM01640	2.09696
	CNK01970	2.09657
	CNA04280	2.09456
	CNC05910	2.09404
	CNA04740	2.09135
	CNC02340	2.08855
	CNA07600	2.08803
	CNG03880	2.08796
	CNC04130	2.08361
	CNC01430	2.08246
	CNC02190	2.08185
	CNL04060	2.08173
	CNC03530	2.08164
	CNC06740	2.07944
	CNJ00650	2.07746
	CNC05850	2.07701
	CNC04400	2.07631
	CNB02310	2.07556
	CNF04240	2.07299
	CNB04380	2.07093
	CNB03120	2.06911
	CNH03860	2.06617
	CNC04830	2.06482
	CNI00420	2.06443
	CNB04220	2.06251
	CNH00620	2.06171
	CNK02540	2.0615
	CNC00140	2.06135
	CNM01180	2.05997
	CNC01880	2.05954
	CNF02290	2.05871
	CNC05560	2.05855
	CNJ02940	2.05749
	CNG03330	2.05696
	CNN01830	2.05645
	CNA07930	2.05536
	CNK00270	2.05528
	CNG01070	2.05493
	CNB01980	2.05489
	CNA00340	2.05446
	CNJ00080	2.05071
	CNA07420	2.05019
	CNK00570	2.04914
	CNC03850	2.04649
	CNC06820	2.04516
	CNI03430	2.04473
	CND01480	2.04357
	CNI01880	2.04329
	CND02670	2.03969
	CNG03970	2.03958
	CNA03740	2.03829
	CNE04970	2.03763
	CNB00040	2.03674
	CNG04130	2.03639
	CNG03560	2.03571
	CNF03310	2.03445
	CNB05450	2.03384
	CNC02390	2.0323
	CNG01290	2.02994
	CNH00220	2.02915
	CNC02840	2.02903
	CNH00150	2.02845
	CNA05750	2.02695
	CND02710	2.02482
	CNH01110	2.02036
	CNH00370	2.02005
	CNF00280	2.01996
	CNI02610	2.01883
	CNB00860	2.01829
	CNL04880	2.01762
	CNI02290	2.01526
	CNA08270	2.01502
	CNG03360	2.01424
	CNG01800	2.01388
	CNB04980	2.01308
	CNF00590	2.01178
	CND00780	2.01042
	CNF04080	2.00981
	CNF02990	2.00951
	CNB02200	2.00797
	CNJ03190	2.00735
	CNJ02870	2.00645
	CNC03440	2.00476
	CNA06490	2.00421
	CNE02190	2.00126
	CNK01420	2.00125
	CND05030	2.00113
	CNA00990	2.00092
	CND05550	2.0001
	CNA02780	2.00008
